# Supplementary material for: 6,6′-Dihydr­oxy-2,2′-[(propane-1,3-diyl­dioxy)bis­(nitrilo­methyl­idyne)]diphenol
Source: Acta Crystallogr Sect E Struct Rep Online. 2008 Aug 23;64(Pt 9):o1810. doi: 10.1107/S1600536808026731 (PMC2960728; doi:10.1107/S1600536808026731)
Supplement: Supplementary file 2 [file e-64-o1810-Isup2.hkl]

# 
# h,k,l, Fc-squared, Fo-squared, sigma(Fo-squared) and status flag 
# 
data_I
_shelx_title ' 080331e                in C2/c' 
_shelx_refln_list_code          4 
_shelx_F_calc_maximum      205.30 
_exptl_crystal_F_000       728.00 
_reflns_d_resolution_high  0.8406 
 
loop_ 
 _symmetry_equiv_pos_as_xyz 
 'x, y, z' 
 '-x, y, -z+1/2' 
 'x+1/2, y+1/2, z' 
 '-x+1/2, y+1/2, -z+1/2' 
 '-x, -y, -z' 
 'x, -y, z-1/2' 
 '-x+1/2, -y+1/2, -z' 
 'x+1/2, -y+1/2, z-1/2' 
 
_cell_length_a    27.8362 
_cell_length_b     4.5949 
_cell_length_c    13.8081 
_cell_angle_alpha  90.000 
_cell_angle_beta  109.363 
_cell_angle_gamma  90.000 
 
_shelx_F_squared_multiplier     1.000 
 
loop_ 
 _refln_index_h 
 _refln_index_k 
 _refln_index_l 
 _refln_F_squared_calc 
 _refln_F_squared_meas 
 _refln_F_squared_sigma 
 _refln_observed_status 
   2   0   0      228.19      197.51      6.06 o 
   4   0   0    22928.78    22077.57    484.58 o 
   6   0   0      816.83      894.43     14.63 o 
   8   0   0      139.84      128.99      5.07 o 
  10   0   0      700.20      615.90     21.09 o 
  12   0   0       30.53       40.09      6.46 o 
  14   0   0    11179.71    12659.04    158.64 o 
  16   0   0       69.79       76.10      6.57 o 
  18   0   0     3030.17     3278.33     51.43 o 
  20   0   0        0.25       19.88     16.30 o 
  22   0   0        0.96       10.53     14.31 o 
  24   0   0        0.29       -9.89     14.76 o 
  26   0   0        0.52       -8.65     17.59 o 
  28   0   0      232.95      194.68     21.22 o 
  30   0   0       75.78      151.21     32.45 o 
   1   1   0     3013.09     3014.01     41.41 o 
   3   1   0     4912.42     4935.77    148.75 o 
   5   1   0    36124.54    36239.05    871.03 o 
   7   1   0     4081.67     4259.80     40.48 o 
   9   1   0       18.53       36.93     11.28 o 
  11   1   0     1836.58     1905.05     21.60 o 
  13   1   0        3.97        6.50      5.30 o 
  15   1   0      911.40      963.17     14.32 o 
  17   1   0      195.36      189.60      8.62 o 
  19   1   0      357.86      370.54     12.22 o 
  21   1   0       23.36       32.61     10.10 o 
  23   1   0      608.20      599.89     17.07 o 
  25   1   0      196.05      191.19     13.88 o 
  27   1   0       14.19       21.40     14.26 o 
  29   1   0       12.33       -1.96     15.38 o 
   0   2   0      887.50      820.44     25.69 o 
   2   2   0      641.17      550.80     26.98 o 
   4   2   0      108.28       79.26      9.44 o 
   6   2   0     1422.63     1347.93     13.24 o 
   8   2   0     1179.82     1175.91     13.58 o 
  10   2   0      543.26      588.95     10.68 o 
  12   2   0       56.02       85.58      9.86 o 
  14   2   0       82.49       90.46     15.78 o 
  16   2   0      431.15      372.09     12.40 o 
  18   2   0        4.66       -5.81      7.62 o 
  20   2   0        8.92       -2.42      9.02 o 
  22   2   0        6.09      -13.22      8.81 o 
  24   2   0      109.47      173.18     17.43 o 
  26   2   0       30.86       39.00     12.87 o 
  28   2   0       36.94       63.86     17.61 o 
   1   3   0       69.77       77.31     11.45 o 
   3   3   0       51.92       56.22     10.53 o 
   5   3   0      333.76      321.43     13.40 o 
   7   3   0       91.31       95.45      5.23 o 
   9   3   0      112.24      155.03     17.33 o 
  11   3   0        2.18       -3.48      7.10 o 
  13   3   0      926.42      844.96     20.44 o 
  15   3   0      361.71      310.43     13.08 o 
  17   3   0      565.12      466.86     16.07 o 
  19   3   0       17.48       15.30      9.99 o 
  21   3   0       32.65       58.67     13.07 o 
  23   3   0       19.18       27.62     11.76 o 
  25   3   0        8.45        3.55     11.62 o 
   0   4   0        7.44       17.39     13.57 o 
   2   4   0        0.20        7.75     12.67 o 
   4   4   0      688.33      614.25     18.72 o 
   6   4   0      124.45      113.37     11.00 o 
   8   4   0      360.34      332.27     17.57 o 
  10   4   0     1846.45     1640.40     55.13 o 
  12   4   0       97.14      152.09     20.92 o 
  14   4   0      135.59      228.91     24.79 o 
  16   4   0       10.93       25.74     14.28 o 
  18   4   0      106.59      151.73     48.74 o 
  20   4   0        2.79      -13.73     13.85 o 
   1   5   0        9.12        8.97     19.95 o 
   3   5   0        6.44       17.79     18.29 o 
   5   5   0      505.42      461.53     25.29 o 
   7   5   0        0.59       23.22     15.84 o 
   9   5   0       72.36      124.75     21.27 o 
  11   5   0       16.71        2.78     17.37 o 
 -31   1   1       32.81       37.06     18.26 o 
 -29   1   1        6.01        4.08     14.45 o 
 -27   1   1      213.19      204.63     14.99 o 
 -25   1   1       94.75      146.92     19.56 o 
 -23   1   1      193.99      167.61     13.03 o 
 -21   1   1       39.34       61.75     11.11 o 
 -19   1   1      201.02      211.22      9.44 o 
 -17   1   1        9.48       13.15      6.68 o 
 -15   1   1       63.79       79.26      9.12 o 
 -13   1   1     1005.93     1259.87     20.51 o 
 -11   1   1       73.79       69.21      8.99 o 
  -9   1   1     5310.50     6195.61     66.62 o 
  -7   1   1       17.66       20.61      5.37 o 
  -5   1   1      445.78      522.42      7.61 o 
  -3   1   1       67.15       54.94      2.73 o 
  -1   1   1     1140.41     1062.26     23.98 o 
   1   1   1    17074.35    15101.63    233.44 o 
   3   1   1     1775.47     1740.78     18.50 o 
   5   1   1    32619.11    31385.74    617.51 o 
   7   1   1      764.74      693.18     10.02 o 
   9   1   1        0.28       -1.97      2.86 o 
  11   1   1      190.52      205.78     10.58 o 
  13   1   1      840.87      806.85     12.76 o 
  15   1   1       66.27       85.51      9.70 o 
  17   1   1       55.03      123.03     11.79 o 
  19   1   1     1334.96     1300.56     26.64 o 
  21   1   1      216.68      180.69      9.78 o 
  23   1   1       31.46       32.01     11.25 o 
  25   1   1       86.29      118.93     18.83 o 
  27   1   1        0.15      -18.07     12.05 o 
  29   1   1        9.77      -10.21     15.49 o 
 -28   2   1       73.54      132.43     21.00 o 
 -26   2   1       15.86       21.38     11.33 o 
 -24   2   1       38.47       42.13     12.54 o 
 -22   2   1      256.49      234.07     11.73 o 
 -20   2   1       10.66       -2.83      8.52 o 
 -18   2   1        5.36       21.26     20.93 o 
 -16   2   1       57.04      121.27     12.33 o 
 -14   2   1        3.55       -0.12      5.80 o 
 -12   2   1      133.26      123.41      7.08 o 
 -10   2   1      165.14      158.63      5.25 o 
  -8   2   1       85.29       88.14      2.81 o 
  -6   2   1      902.05      835.07     13.08 o 
  -4   2   1       47.77       33.87      6.81 o 
  -2   2   1      577.40      574.68     14.60 o 
   0   2   1     1199.07     1273.45     24.25 o 
   2   2   1       51.25       67.02      9.04 o 
   4   2   1      345.69      340.73      8.24 o 
   6   2   1      679.86      712.32     10.04 o 
   8   2   1      987.39      879.44     11.48 o 
  10   2   1     4312.34     4400.88     45.13 o 
  12   2   1       44.17       60.69      6.60 o 
  14   2   1      345.00      305.09     10.85 o 
  16   2   1       34.27       37.75      9.05 o 
  18   2   1      183.52      138.09      9.02 o 
  20   2   1      669.31      599.23     17.42 o 
  22   2   1       89.85      128.61     17.08 o 
  24   2   1      375.74      349.63     14.68 o 
  26   2   1        9.77        6.50     11.41 o 
  28   2   1       20.54       14.63     14.93 o 
 -25   3   1       21.78       24.91     12.25 o 
 -23   3   1       33.03       38.29     12.53 o 
 -21   3   1       21.38       28.57     10.60 o 
 -19   3   1      132.51      198.37     17.60 o 
 -17   3   1      296.16      283.39     12.71 o 
 -15   3   1        3.51       -4.63      8.22 o 
 -13   3   1        5.36        0.11      8.30 o 
 -11   3   1      325.36      310.58     11.89 o 
  -9   3   1      107.14      138.69     25.27 o 
  -7   3   1       33.87       35.60     10.40 o 
  -5   3   1      112.72       96.03      6.38 o 
  -3   3   1      112.58       96.10      9.12 o 
  -1   3   1        5.39        7.10      7.23 o 
   1   3   1      420.95      438.12     11.70 o 
   3   3   1      112.33       99.09      4.94 o 
   5   3   1        2.98       -0.16      4.14 o 
   7   3   1      157.75      116.73      7.16 o 
   9   3   1      331.09      308.24     14.98 o 
  11   3   1      231.31      225.58     10.75 o 
  13   3   1       94.91      131.88     14.85 o 
  15   3   1     3581.93     3387.73     83.75 o 
  17   3   1      265.67      202.52     11.35 o 
  19   3   1        0.00       -7.74      8.48 o 
  21   3   1       34.59       39.33     12.00 o 
  23   3   1       10.31       13.55     13.14 o 
  25   3   1       42.89       46.56     18.91 o 
 -20   4   1       70.32       85.39     16.39 o 
 -18   4   1        8.14       -1.81     14.04 o 
 -16   4   1      108.83      146.95     31.90 o 
 -14   4   1      265.78      215.15     15.14 o 
 -12   4   1       57.66       80.21     22.01 o 
 -10   4   1      382.63      344.75     22.58 o 
  -8   4   1       32.08       32.36     14.28 o 
  -6   4   1       17.27       23.89     11.70 o 
  -4   4   1       75.23       96.93     24.45 o 
  -2   4   1        0.84        4.39     12.52 o 
   0   4   1        7.86       11.17      7.79 o 
   2   4   1        8.68       -2.82      7.00 o 
   4   4   1       37.50       26.65      9.75 o 
   6   4   1      145.46      123.96     11.68 o 
   8   4   1        1.17       23.60     13.53 o 
  10   4   1      729.57      625.57     24.06 o 
  12   4   1        1.63      -13.33     11.17 o 
  14   4   1        0.47       -0.02     11.57 o 
  16   4   1       10.84       11.52     14.47 o 
  18   4   1       60.25      104.09     21.27 o 
  20   4   1       54.66       72.70     21.41 o 
 -13   5   1       66.16       94.17     21.20 o 
 -11   5   1        1.02       -2.34     15.65 o 
  -9   5   1      379.97      328.95     19.45 o 
  -7   5   1       18.22       22.09     15.02 o 
  -5   5   1      346.04      343.53     19.34 o 
  -3   5   1       12.28        9.11     16.65 o 
  -1   5   1        0.01        6.31      9.90 o 
   1   5   1      107.62      198.33     18.25 o 
   3   5   1        1.44       23.70     20.57 o 
   5   5   1      133.85      233.45     25.91 o 
   7   5   1        0.28       17.63     14.54 o 
   9   5   1       21.23       31.01     16.25 o 
  11   5   1        4.87        1.49     13.24 o 
 -32   0   2       86.26      126.41     31.55 o 
 -30   0   2      357.16      284.07     24.70 o 
 -28   0   2        2.40        2.53     19.68 o 
 -26   0   2      454.92      372.32     25.19 o 
 -24   0   2      413.88      344.15     23.95 o 
 -22   0   2       47.45       91.38     21.12 o 
 -20   0   2     1639.41     1604.15     47.16 o 
 -18   0   2     6047.45     6505.37     88.62 o 
 -16   0   2        0.23        3.60      5.84 o 
 -14   0   2       47.03       78.20      8.78 o 
 -12   0   2       35.05       44.30      6.32 o 
 -10   0   2     2161.09     2318.76     33.81 o 
  -8   0   2     8504.27     8929.27     85.66 o 
  -6   0   2     7249.30     7695.14     76.93 o 
  -4   0   2    42149.73    49685.37    882.25 o 
  -2   0   2        1.59        1.18      1.32 o 
   0   0   2       76.19       77.06      3.27 o 
   2   0   2     8285.07     8099.75    100.64 o 
   4   0   2     8938.73     9208.88    144.95 o 
   6   0   2     1958.85     2038.90     48.47 o 
   8   0   2      325.12      307.80      9.10 o 
  10   0   2      472.16      446.27     11.87 o 
  12   0   2       47.96       60.45     15.63 o 
  14   0   2      634.77      619.77     16.19 o 
  16   0   2       81.06      116.79     12.80 o 
  18   0   2      809.02      712.57     19.62 o 
  20   0   2       63.51       84.77     22.41 o 
  22   0   2      133.46      224.20     31.06 o 
  24   0   2        6.87       -5.57     16.85 o 
  26   0   2        0.02       -7.50     20.57 o 
  28   0   2       12.19       18.83     22.66 o 
 -31   1   2        0.28       -9.78     14.11 o 
 -29   1   2       47.11       48.78     16.65 o 
 -27   1   2      205.12      166.37     15.20 o 
 -25   1   2       91.88      142.30     19.45 o 
 -23   1   2      522.95      495.48     15.21 o 
 -21   1   2        7.24       18.68      8.45 o 
 -19   1   2       71.34      101.65     11.26 o 
 -17   1   2       65.88       93.82     16.97 o 
 -15   1   2      722.06      678.27     10.60 o 
 -13   1   2     7049.42     8017.78     72.87 o 
 -11   1   2      416.07      441.69     10.35 o 
  -9   1   2      650.45      576.48     11.29 o 
  -7   1   2     7237.68     7500.56     68.04 o 
  -5   1   2       52.70       60.95      5.49 o 
  -3   1   2        0.51        1.31      1.66 o 
  -1   1   2      710.80      721.03     11.02 o 
   1   1   2    34443.61    29299.44    347.32 o 
   3   1   2     4899.50     5036.10     94.08 o 
   5   1   2     8480.64     8423.31     66.47 o 
   7   1   2     2955.51     2994.82     30.59 o 
   9   1   2       17.70       24.32      4.27 o 
  11   1   2       98.76      103.18      4.70 o 
  13   1   2       48.67       63.15      6.60 o 
  15   1   2       95.72       93.19      5.24 o 
  17   1   2      276.94      268.73     11.57 o 
  19   1   2        7.62       14.18      8.33 o 
  21   1   2        4.86       30.29     11.83 o 
  23   1   2      158.96      224.57     18.99 o 
  25   1   2       89.57      109.63     18.64 o 
  27   1   2       38.05       50.18     17.25 o 
  29   1   2        3.12      -22.73     15.15 o 
 -30   2   2        5.45       -0.57     15.81 o 
 -28   2   2       45.69       63.75     18.48 o 
 -26   2   2      196.21      182.91     11.53 o 
 -24   2   2        2.56       -2.67      9.43 o 
 -22   2   2       40.79       34.58     10.91 o 
 -20   2   2       37.47       68.05     11.54 o 
 -18   2   2        5.50       -1.45      7.06 o 
 -16   2   2       10.41        9.95      7.21 o 
 -14   2   2      561.17      597.46     14.91 o 
 -12   2   2     1224.54     1153.26     21.05 o 
 -10   2   2       15.31       15.26      3.78 o 
  -8   2   2     2542.64     2722.80     30.12 o 
  -6   2   2       13.03       27.75      5.49 o 
  -4   2   2     1865.81     1799.28     24.91 o 
  -2   2   2        0.03       -4.86      3.24 o 
   0   2   2     1044.94     1106.41     14.70 o 
   2   2   2     1174.81     1305.46     19.52 o 
   4   2   2     1659.02     1657.34     27.17 o 
   6   2   2    10119.47    10112.25     81.11 o 
   8   2   2      674.81      646.89      9.95 o 
  10   2   2     5303.12     5281.57     53.15 o 
  12   2   2      277.68      262.84      7.90 o 
  14   2   2      387.42      340.22     11.68 o 
  16   2   2      735.57      707.74     17.70 o 
  18   2   2      593.86      535.04     16.25 o 
  20   2   2     1338.33     1220.44     25.88 o 
  22   2   2      214.39      182.22     13.00 o 
  24   2   2      159.78      146.77     10.70 o 
  26   2   2       84.05      146.12     17.82 o 
 -27   3   2       11.33       16.30     12.93 o 
 -25   3   2        0.00       -3.08     10.96 o 
 -23   3   2        0.77       -2.38      9.76 o 
 -21   3   2        3.36       -3.63      9.22 o 
 -19   3   2       33.19       41.97     11.95 o 
 -17   3   2      119.94      176.70     17.16 o 
 -15   3   2       28.72        2.81     10.03 o 
 -13   3   2      101.56      162.54     14.82 o 
 -11   3   2        4.41        5.12      9.81 o 
  -9   3   2       31.74       45.71      8.00 o 
  -7   3   2     1008.56      979.18     19.18 o 
  -5   3   2       50.73       56.17      8.64 o 
  -3   3   2     2193.86     2059.91     53.57 o 
  -1   3   2        2.34        8.37      5.87 o 
   1   3   2      261.08      237.07      7.44 o 
   3   3   2       18.64       18.12      6.14 o 
   5   3   2        0.05       -3.26      4.75 o 
   7   3   2      189.88      158.88      8.28 o 
   9   3   2       95.90      119.49     16.66 o 
  11   3   2      536.40      478.23     15.30 o 
  13   3   2       12.86       47.65     11.94 o 
  15   3   2       84.03      154.41     15.61 o 
  17   3   2       45.02       86.85     13.26 o 
  19   3   2        6.57        2.38     13.13 o 
  21   3   2        1.58        3.48     13.65 o 
  23   3   2        8.63       -2.73     14.51 o 
 -22   4   2       35.77       26.99     14.05 o 
 -20   4   2        6.09       -1.50     11.44 o 
 -18   4   2       33.40       73.42     18.88 o 
 -16   4   2        3.64       -7.43     11.41 o 
 -14   4   2      122.88      157.99     33.31 o 
 -12   4   2       57.27       90.05     17.64 o 
 -10   4   2       57.96       89.16     17.03 o 
  -8   4   2      903.68      815.34     48.72 o 
  -6   4   2       16.13       42.78     18.43 o 
  -4   4   2        0.14        3.04      6.46 o 
  -2   4   2       15.15       17.22      8.13 o 
   0   4   2       42.59       61.36      8.44 o 
   2   4   2       34.57       52.69      9.98 o 
   4   4   2       41.92       53.69     13.34 o 
   6   4   2      422.13      410.36     19.27 o 
   8   4   2        1.89       15.95     19.95 o 
  10   4   2       42.15       73.34     17.18 o 
  12   4   2        3.48      -10.90     11.19 o 
  14   4   2       69.48       97.30     19.40 o 
  16   4   2        3.22       -9.13     12.98 o 
  18   4   2        0.12        7.61     14.73 o 
  -9   5   2      402.52      368.74     20.58 o 
  -7   5   2       12.84       28.32     17.22 o 
  -5   5   2       81.35      129.66     66.73 o 
  -3   5   2      152.32      205.97     43.55 o 
  -1   5   2        2.85        4.27      9.79 o 
   1   5   2       26.30       76.17     26.19 o 
   3   5   2       51.55       54.81     23.01 o 
   5   5   2       42.91       82.11     19.06 o 
   7   5   2        2.05        5.14     14.24 o 
   9   5   2       87.40      105.32     20.86 o 
 -31   1   3       37.17       25.12     16.53 o 
 -29   1   3        4.37       -0.14     13.13 o 
 -27   1   3        0.12       -0.51     12.52 o 
 -25   1   3      646.19      604.59     21.98 o 
 -23   1   3        7.81        5.81      9.05 o 
 -21   1   3      290.44      278.11     11.00 o 
 -19   1   3      963.49      824.48     17.79 o 
 -17   1   3     1740.92     1742.19     27.07 o 
 -15   1   3      638.92      639.59     10.37 o 
 -13   1   3     4138.99     4542.67     43.79 o 
 -11   1   3     1281.22     1244.29     15.53 o 
  -9   1   3      109.24      117.86      5.71 o 
  -7   1   3     4840.63     4849.95     36.19 o 
  -5   1   3     4257.91     4255.96     31.96 o 
  -3   1   3      111.20       97.92      3.02 o 
  -1   1   3      733.89      743.57     10.57 o 
   1   1   3    23096.10    22982.94    320.72 o 
   3   1   3       32.82       51.24      3.48 o 
   5   1   3      581.77      630.97      8.67 o 
   7   1   3     2702.52     2853.09     30.00 o 
   9   1   3       46.62       48.96      5.50 o 
  11   1   3      175.30      162.81      5.91 o 
  13   1   3       78.57       75.55      4.86 o 
  15   1   3      170.69      168.58      6.73 o 
  17   1   3       30.25       37.53      9.26 o 
  19   1   3      196.13      191.07     10.06 o 
  21   1   3     1128.20     1045.92     23.09 o 
  23   1   3      183.47      149.93     10.67 o 
  25   1   3      166.34      135.95     12.87 o 
  27   1   3       69.84       78.31     19.87 o 
 -30   2   3      320.51      316.39     25.17 o 
 -28   2   3        6.29        0.45     13.68 o 
 -26   2   3        0.21       -6.93      9.08 o 
 -24   2   3       37.73       42.90     11.71 o 
 -22   2   3      274.30      204.44     10.71 o 
 -20   2   3       72.91      103.78     12.69 o 
 -18   2   3       57.87       94.52     16.17 o 
 -16   2   3      371.72      353.18     11.88 o 
 -14   2   3       93.17      105.54     10.66 o 
 -12   2   3     4957.64     5129.80     61.18 o 
 -10   2   3        2.07        7.08      4.22 o 
  -8   2   3     4020.39     4580.95     52.34 o 
  -6   2   3       90.51       74.58      3.92 o 
  -4   2   3      223.82      185.57      5.05 o 
  -2   2   3     1491.51     1523.46     18.79 o 
   0   2   3      585.28      569.13     11.93 o 
   2   2   3     1644.00     1843.67     38.74 o 
   4   2   3       50.18       70.05      4.78 o 
   6   2   3    10367.75     9909.97     88.75 o 
   8   2   3        5.56       10.87      4.16 o 
  10   2   3      613.15      595.81     11.87 o 
  12   2   3       19.96       20.66      6.08 o 
  14   2   3       81.73      130.14     12.79 o 
  16   2   3     3017.04     2928.31     42.67 o 
  18   2   3      134.95      156.99     38.36 o 
  20   2   3       12.72       41.52     11.29 o 
  22   2   3       13.91       26.25     10.70 o 
  24   2   3       79.83      118.05     21.29 o 
  26   2   3       28.49       18.56     17.00 o 
 -27   3   3       31.61       42.51     14.26 o 
 -25   3   3        0.11       -3.21      9.98 o 
 -23   3   3        1.82       -3.24      9.34 o 
 -21   3   3      363.54      303.52     13.77 o 
 -19   3   3       63.53       86.15     13.70 o 
 -17   3   3      567.11      516.98     22.26 o 
 -15   3   3       26.10       32.72     10.23 o 
 -13   3   3        0.13        4.96     12.98 o 
 -11   3   3       63.15       73.43     13.31 o 
  -9   3   3        8.37        7.66      6.44 o 
  -7   3   3      738.91      703.96     13.61 o 
  -5   3   3       13.99       21.66      6.09 o 
  -3   3   3     3123.39     3183.64     35.64 o 
  -1   3   3       21.05       27.15      5.72 o 
   1   3   3       41.35       60.18      8.12 o 
   3   3   3       47.69       47.04      7.60 o 
   5   3   3       17.42       24.02      6.70 o 
   7   3   3        3.49        5.76      7.10 o 
   9   3   3       46.69       58.27     14.58 o 
  11   3   3     6088.90     5693.06     90.60 o 
  13   3   3      275.75      254.25     15.80 o 
  15   3   3      221.52      178.99     14.13 o 
  17   3   3       56.53       72.60     20.05 o 
  19   3   3       10.73        5.87     15.38 o 
  21   3   3       54.02       85.05     19.90 o 
  23   3   3       10.30       -8.65     14.00 o 
 -22   4   3        8.96       -0.88     12.14 o 
 -20   4   3       33.04       25.42     20.30 o 
 -18   4   3        3.94       -8.78     12.15 o 
 -16   4   3        0.99        1.71     12.63 o 
 -14   4   3       66.86       96.74     23.70 o 
 -12   4   3      108.70      182.01     29.47 o 
 -10   4   3       44.76       56.06     11.72 o 
  -8   4   3       55.80       86.18     12.69 o 
  -6   4   3        0.46       -0.46      7.98 o 
  -4   4   3       12.09       11.08      6.59 o 
  -2   4   3       22.46       37.00      8.07 o 
   0   4   3       12.87        8.06      7.15 o 
   2   4   3       19.69       36.73     12.27 o 
   4   4   3       14.89       34.81     11.73 o 
   6   4   3      145.20      131.07     12.67 o 
   8   4   3       61.57       89.68     17.95 o 
  10   4   3      145.81      226.68     35.90 o 
  12   4   3       76.82      111.52     20.29 o 
  14   4   3       31.67       25.84     15.50 o 
  16   4   3      216.25      176.72     15.52 o 
  18   4   3        1.96       15.24     17.62 o 
 -13   5   3        9.30       -5.49     13.81 o 
 -11   5   3        0.13        0.12     14.05 o 
  -9   5   3       47.87       53.28     46.34 o 
  -7   5   3       44.27       93.04     14.58 o 
  -5   5   3       11.89       15.24     28.49 o 
  -3   5   3       47.98       62.85     20.17 o 
  -1   5   3        8.73        8.37     13.31 o 
   1   5   3        0.35       -0.30     12.54 o 
   3   5   3       94.37      121.89     29.76 o 
   5   5   3       28.01       42.51     16.86 o 
   7   5   3       14.87       18.10     27.83 o 
   9   5   3        0.00       -6.25     15.11 o 
 -32   0   4       22.98       42.48     25.19 o 
 -30   0   4        0.93       -8.80     18.34 o 
 -28   0   4        2.81       -6.21     17.64 o 
 -26   0   4        0.23      -20.87     13.91 o 
 -24   0   4       90.07       85.42     22.61 o 
 -22   0   4      777.77      659.35     18.28 o 
 -20   0   4     1534.20     1503.78     23.09 o 
 -18   0   4       25.08       34.50      6.00 o 
 -16   0   4      688.72      670.08     12.76 o 
 -14   0   4       28.47       28.41      5.06 o 
 -12   0   4     2903.66     3001.52     34.84 o 
 -10   0   4      220.51      210.38      5.85 o 
  -8   0   4     2753.44     2809.68     31.91 o 
  -6   0   4    22592.97    22218.28    221.03 o 
  -4   0   4       29.92       30.53      3.99 o 
  -2   0   4     5455.69     5583.18     82.68 o 
   0   0   4     2926.17     2891.99     40.89 o 
   2   0   4     2698.66     2794.95     39.75 o 
   4   0   4     2010.76     2035.30     31.12 o 
   6   0   4     4498.34     4919.33    103.90 o 
   8   0   4       88.09       88.78     14.19 o 
  10   0   4     1439.08     1526.23     28.05 o 
  12   0   4      272.08      252.36     16.60 o 
  14   0   4        0.17        0.06      7.23 o 
  16   0   4       13.36       16.28      9.07 o 
  18   0   4      231.56      242.74     12.37 o 
  20   0   4      359.08      367.31     15.90 o 
  22   0   4        0.20        6.71     17.09 o 
  24   0   4      732.70      670.82     34.58 o 
  26   0   4     1424.51     1462.68     53.27 o 
 -31   1   4       10.00       -1.16     14.44 o 
 -29   1   4       44.80       44.93     16.83 o 
 -27   1   4       10.36       11.93     13.42 o 
 -25   1   4      214.77      223.73     14.19 o 
 -23   1   4       50.37       63.85      9.03 o 
 -21   1   4      142.47      112.61      6.36 o 
 -19   1   4       50.91       91.91      9.43 o 
 -17   1   4      259.38      271.94      7.70 o 
 -15   1   4      414.57      384.07      7.26 o 
 -13   1   4       40.87       84.14      6.86 o 
 -11   1   4     2545.51     2565.28     20.03 o 
  -9   1   4      155.96      134.48      3.98 o 
  -7   1   4      294.34      263.58      5.21 o 
  -5   1   4      741.18      666.81     13.53 o 
  -3   1   4       55.38       43.53      4.79 o 
  -1   1   4     3658.03     3728.90     87.64 o 
   1   1   4      118.07      142.32      5.39 o 
   3   1   4     5719.69     6218.33     56.89 o 
   5   1   4     2560.28     2717.23     25.61 o 
   7   1   4     2244.45     2479.54     27.53 o 
   9   1   4       59.02       92.81      7.45 o 
  11   1   4       15.95       22.61      5.89 o 
  13   1   4       75.44      105.61      8.94 o 
  15   1   4       54.89      107.45      9.42 o 
  17   1   4      328.55      360.38     15.16 o 
  19   1   4      450.61      428.90     14.32 o 
  21   1   4     1443.87     1412.83     30.76 o 
  23   1   4       51.40       49.24     13.64 o 
  25   1   4        0.22      -11.54     13.86 o 
  27   1   4       13.79        6.41     23.75 o 
 -30   2   4      422.59      401.55     21.34 o 
 -28   2   4       15.20       12.94     13.96 o 
 -26   2   4      175.82      160.15     36.12 o 
 -24   2   4      214.03      172.94     13.33 o 
 -22   2   4      140.91      117.62      8.88 o 
 -20   2   4      135.66      139.20     18.79 o 
 -18   2   4      170.69      162.03     10.94 o 
 -16   2   4     1283.53     1240.27     46.29 o 
 -14   2   4      592.17      563.87     18.18 o 
 -12   2   4      389.52      442.89      8.30 o 
 -10   2   4       15.18       15.22      4.08 o 
  -8   2   4       94.63      104.53      4.19 o 
  -6   2   4       97.22      109.93      4.15 o 
  -4   2   4     2186.56     2099.00     24.13 o 
  -2   2   4     1683.82     1942.85     29.45 o 
   0   2   4      814.15      727.63     14.50 o 
   2   2   4     4653.66     5025.67    143.78 o 
   4   2   4       67.46       83.39     14.65 o 
   6   2   4     1314.67     1361.22     18.08 o 
   8   2   4       37.03       88.43      6.73 o 
  10   2   4      327.57      304.42      8.73 o 
  12   2   4      551.94      534.76     13.91 o 
  14   2   4        7.62       16.40      8.78 o 
  16   2   4      847.65      768.28     25.55 o 
  18   2   4        4.16       23.52     15.20 o 
  20   2   4        3.31       10.55     13.21 o 
  22   2   4       20.29       13.61     16.82 o 
  24   2   4       11.89        1.37     14.90 o 
 -27   3   4        0.01       -9.77     14.00 o 
 -25   3   4       11.27        7.50     13.97 o 
 -23   3   4        2.70       -2.90      9.85 o 
 -21   3   4       21.32       19.02     10.86 o 
 -19   3   4       29.13       23.07      9.99 o 
 -17   3   4       78.96      118.78     16.83 o 
 -15   3   4      172.18      136.97      7.88 o 
 -13   3   4       18.61        9.11      7.83 o 
 -11   3   4      100.34      107.88     24.84 o 
  -9   3   4       44.98       78.27      8.43 o 
  -7   3   4      174.99      156.55      7.90 o 
  -5   3   4       30.01       51.49      6.58 o 
  -3   3   4      164.43      154.86      6.62 o 
  -1   3   4       69.85       91.61      9.65 o 
   1   3   4        0.51       -7.65      5.10 o 
   3   3   4      103.23       84.19      6.09 o 
   5   3   4        9.29        5.82      6.36 o 
   7   3   4      587.49      488.23     14.75 o 
   9   3   4        0.56        8.11      8.84 o 
  11   3   4     1394.58     1247.93     54.91 o 
  13   3   4       17.02       20.60     13.41 o 
  15   3   4      324.22      229.38     23.55 o 
  17   3   4        1.81       -2.80     12.92 o 
  19   3   4        0.16        1.39     13.56 o 
  21   3   4        0.77      -10.56     13.72 o 
 -22   4   4        8.33        5.82      9.77 o 
 -20   4   4        0.02       -2.83     10.02 o 
 -18   4   4       35.99       43.19     12.72 o 
 -16   4   4       95.00      157.73     17.03 o 
 -14   4   4        5.36       -3.26      8.90 o 
 -12   4   4       29.66        9.33     15.30 o 
 -10   4   4       96.09      177.88     15.92 o 
  -8   4   4        4.79        0.88      7.76 o 
  -6   4   4        8.97        2.26      7.33 o 
  -4   4   4        2.80        5.99      6.38 o 
  -2   4   4       63.79       86.27     11.58 o 
   0   4   4       36.07       48.84      9.65 o 
   2   4   4      156.05      149.77     11.55 o 
   4   4   4      170.52      131.48     11.05 o 
   6   4   4       11.48       20.99     13.65 o 
   8   4   4      117.58      154.35     21.84 o 
  10   4   4       12.49        3.34     13.17 o 
  12   4   4      117.24      141.36     35.11 o 
  14   4   4      101.86      139.70     23.28 o 
  16   4   4      647.49      560.28     46.56 o 
 -11   5   4        0.05       10.06     14.72 o 
  -9   5   4       23.21       17.78     23.34 o 
  -7   5   4        3.72       12.62     12.87 o 
  -5   5   4        0.01        0.82     12.47 o 
  -3   5   4        0.32        1.24     19.33 o 
  -1   5   4       45.73      108.01     20.13 o 
   1   5   4       14.64       17.85     14.10 o 
   3   5   4       36.37       15.35     20.12 o 
   5   5   4       46.12       60.25     27.48 o 
   7   5   4        0.67        6.09     15.60 o 
 -31   1   5       13.98       35.97     16.57 o 
 -29   1   5      505.58      463.95     21.31 o 
 -27   1   5      119.74      157.89     27.76 o 
 -25   1   5      988.64      936.25     28.55 o 
 -23   1   5        0.00       -1.61      5.37 o 
 -21   1   5        3.14       -6.59      4.86 o 
 -19   1   5        8.04        7.16      4.67 o 
 -17   1   5      153.74      140.61      4.61 o 
 -15   1   5      536.71      561.76      8.07 o 
 -13   1   5      145.21      161.17      4.23 o 
 -11   1   5      824.02      844.83     10.09 o 
  -9   1   5      109.45      123.78      4.14 o 
  -7   1   5      496.63      490.65      7.73 o 
  -5   1   5      193.62      196.27      4.78 o 
  -3   1   5       25.20       27.52      4.79 o 
  -1   1   5     2030.66     2040.77     27.14 o 
   1   1   5     1945.97     1968.96     45.68 o 
   3   1   5     6270.18     7021.82     64.50 o 
   5   1   5        4.57       18.68      3.88 o 
   7   1   5      644.41      709.84     12.06 o 
   9   1   5       45.25       51.22      6.52 o 
  11   1   5       22.04       43.89      7.05 o 
  13   1   5       38.78       57.29      8.50 o 
  15   1   5        0.83       -6.15      6.19 o 
  17   1   5      884.35      858.14     19.60 o 
  19   1   5       48.89       99.23     13.63 o 
  21   1   5      389.58      363.58     14.27 o 
  23   1   5       18.72       19.08     17.57 o 
  25   1   5       11.34       18.78     22.51 o 
 -30   2   5      127.12      162.32     15.09 o 
 -28   2   5      103.50      181.78     23.27 o 
 -26   2   5       45.16       29.22     11.72 o 
 -24   2   5       44.56       46.83      9.61 o 
 -22   2   5       12.49        6.92      6.93 o 
 -20   2   5      122.67      162.39     12.14 o 
 -18   2   5       84.53      101.02      9.94 o 
 -16   2   5      154.16      162.06     11.26 o 
 -14   2   5     1242.91     1148.96     17.90 o 
 -12   2   5      955.90     1008.23     12.87 o 
 -10   2   5      304.72      299.44      6.46 o 
  -8   2   5      128.50      115.45      4.94 o 
  -6   2   5       87.97       71.62      4.10 o 
  -4   2   5      162.64      160.27     16.90 o 
  -2   2   5     3359.75     3438.90     46.98 o 
   0   2   5      506.33      455.03     13.31 o 
   2   2   5      439.77      429.15     11.17 o 
   4   2   5      308.79      311.43      9.73 o 
   6   2   5       44.26       69.30      8.91 o 
   8   2   5      638.86      593.21     12.50 o 
  10   2   5       16.68        9.90      7.17 o 
  12   2   5      268.28      242.97     10.64 o 
  14   2   5       71.07      106.00     17.09 o 
  16   2   5        1.26       -4.33     11.21 o 
  18   2   5       33.82       47.15     15.80 o 
  20   2   5       93.98      129.32     20.66 o 
  22   2   5        0.54       -9.40     12.77 o 
  24   2   5       16.03       21.86     17.14 o 
 -27   3   5        5.22       -6.13      8.92 o 
 -25   3   5        2.92       -6.49      8.56 o 
 -23   3   5        0.27       -0.50      8.52 o 
 -21   3   5      129.87      168.25     14.47 o 
 -19   3   5      189.53      139.58      8.21 o 
 -17   3   5        1.38       -8.03      6.64 o 
 -15   3   5      131.69      129.58     16.68 o 
 -13   3   5      117.60      104.00      7.62 o 
 -11   3   5       95.02      114.51     14.82 o 
  -9   3   5      157.94      129.67      5.75 o 
  -7   3   5     2530.78     2534.88     37.14 o 
  -5   3   5      263.18      215.95      9.32 o 
  -3   3   5       11.49       14.85      7.01 o 
  -1   3   5      163.73      149.79     13.06 o 
   1   3   5       78.02      115.80     12.54 o 
   3   3   5        9.36       16.70      7.14 o 
   5   3   5        3.91        8.38      6.81 o 
   7   3   5     1699.60     1536.31     42.71 o 
   9   3   5      587.52      520.62     16.35 o 
  11   3   5       95.98      180.31     22.39 o 
  13   3   5       80.98      101.26     18.89 o 
  15   3   5       73.14       81.41     18.79 o 
  17   3   5       22.43       16.97     14.70 o 
  19   3   5       14.27       14.76     16.15 o 
 -22   4   5        0.23       -6.75     12.76 o 
 -20   4   5        9.09        9.97     13.15 o 
 -18   4   5       18.46       17.57     13.12 o 
 -16   4   5      130.88      191.33     18.59 o 
 -14   4   5       27.38       57.37     13.28 o 
 -12   4   5       20.95       29.44     10.76 o 
 -10   4   5      263.05      260.33     12.01 o 
  -8   4   5       74.23      125.45     13.74 o 
  -6   4   5        0.02        8.60      9.50 o 
  -4   4   5       47.90       65.23     11.29 o 
  -2   4   5      246.05      248.57     11.25 o 
   0   4   5       17.85       26.67      9.42 o 
   2   4   5        5.20        9.74     10.57 o 
   4   4   5      381.62      318.87     16.18 o 
   6   4   5      116.06      123.67     20.68 o 
   8   4   5        0.58       -2.52     12.65 o 
  10   4   5       75.47      112.64     20.71 o 
  12   4   5      210.54      169.76     15.37 o 
  14   4   5       65.38      104.35     22.54 o 
 -11   5   5       60.94      125.55     16.91 o 
  -9   5   5        3.35        3.92     13.62 o 
  -7   5   5        2.08        4.81     12.22 o 
  -5   5   5        0.54       -3.66     12.10 o 
  -3   5   5        0.90      -12.12     17.74 o 
  -1   5   5      156.52      203.63     25.46 o 
   1   5   5        5.83        1.76     13.06 o 
   3   5   5        1.18       -3.63     18.68 o 
 -32   0   6       13.19       15.11     22.86 o 
 -30   0   6       34.61       49.14     24.75 o 
 -28   0   6       19.37       14.96     21.52 o 
 -26   0   6       82.18       88.90     24.75 o 
 -24   0   6     5346.21     5386.18    117.07 o 
 -22   0   6       54.68      156.62     22.95 o 
 -20   0   6     3515.65     3481.78     43.25 o 
 -18   0   6      187.64      183.08      7.37 o 
 -16   0   6       54.84       56.29      6.88 o 
 -14   0   6      972.05      931.85     16.03 o 
 -12   0   6      230.76      275.29      9.85 o 
 -10   0   6     2007.03     2242.88     28.67 o 
  -8   0   6      818.85      876.46     14.73 o 
  -6   0   6    15113.88    15417.18    152.81 o 
  -4   0   6      223.51      148.05      7.55 o 
  -2   0   6     1785.30     1826.17     31.11 o 
   0   0   6      486.96      480.95     19.53 o 
   2   0   6      610.80      594.42     14.39 o 
   4   0   6     5219.06     5358.96     73.05 o 
   6   0   6        5.70       16.59      7.58 o 
   8   0   6    10302.43    11183.02    143.52 o 
  10   0   6       33.07       45.05      9.94 o 
  12   0   6       79.78       86.03      7.92 o 
  14   0   6       21.04       37.92     11.70 o 
  16   0   6       38.18       52.41     12.85 o 
  18   0   6        1.63       25.49     20.05 o 
  20   0   6       92.64      112.25     25.59 o 
  22   0   6     2258.69     2319.20     66.93 o 
  24   0   6      295.35      278.31     25.39 o 
 -31   1   6       53.12       76.25     19.01 o 
 -29   1   6      825.50      756.41     26.47 o 
 -27   1   6       69.81       99.88     10.37 o 
 -25   1   6      412.74      431.32     14.37 o 
 -23   1   6      623.34      561.96     13.61 o 
 -21   1   6       49.94       80.64     12.65 o 
 -19   1   6      346.37      350.56     10.99 o 
 -17   1   6        0.92       -0.30      3.93 o 
 -15   1   6       27.76       67.97      5.11 o 
 -13   1   6      539.86      557.44      8.39 o 
 -11   1   6     3586.40     3716.50     30.82 o 
  -9   1   6     2764.52     2865.38     27.33 o 
  -7   1   6      890.34      860.09     13.48 o 
  -5   1   6       34.63       80.79      7.50 o 
  -3   1   6      708.72      693.60     13.80 o 
  -1   1   6     3255.84     3411.29     52.04 o 
   1   1   6      126.77      109.67      6.06 o 
   3   1   6     1331.52     1569.61     19.01 o 
   5   1   6      243.40      201.66      6.11 o 
   7   1   6      434.69      444.16     18.17 o 
   9   1   6      115.85      111.08      8.78 o 
  11   1   6      666.38      668.92     13.34 o 
  13   1   6      693.82      654.61     13.78 o 
  15   1   6       30.55       38.10      9.94 o 
  17   1   6      206.54      216.93     24.57 o 
  19   1   6       58.20       92.68     24.25 o 
  21   1   6       27.00       42.28     16.18 o 
  23   1   6       77.27      112.71     21.05 o 
 -30   2   6        0.01       15.46     12.10 o 
 -28   2   6      244.36      199.05     11.86 o 
 -26   2   6       73.72      115.08     14.52 o 
 -24   2   6       78.67       76.54     11.02 o 
 -22   2   6       31.61       46.34      8.22 o 
 -20   2   6       31.27       36.76      7.30 o 
 -18   2   6       11.16       14.28      5.77 o 
 -16   2   6      255.35      216.47      7.30 o 
 -14   2   6      637.52      599.80     13.03 o 
 -12   2   6      744.33      702.75     11.62 o 
 -10   2   6      211.11      200.89      6.50 o 
  -8   2   6       13.70       18.76      4.98 o 
  -6   2   6      550.92      527.19      9.76 o 
  -4   2   6      226.59      195.51      7.92 o 
  -2   2   6      617.54      608.43     16.13 o 
   0   2   6     1362.80     1263.24     40.58 o 
   2   2   6       17.83       19.17      6.32 o 
   4   2   6      380.71      412.74     11.76 o 
   6   2   6       83.52      111.89     16.25 o 
   8   2   6        2.94       -2.73      5.29 o 
  10   2   6      111.63      110.84      9.90 o 
  12   2   6       62.82      116.64     13.50 o 
  14   2   6      441.12      399.65     18.60 o 
  16   2   6       42.01       50.58     15.35 o 
  18   2   6       41.16       42.57     15.83 o 
  20   2   6        1.02      -17.18     12.35 o 
  22   2   6        1.68       -5.34     14.46 o 
 -27   3   6        1.49       -0.43      8.01 o 
 -25   3   6       24.14       15.95      8.68 o 
 -23   3   6       25.16       16.03      8.30 o 
 -21   3   6       33.22       31.15      8.36 o 
 -19   3   6      235.42      215.16      9.57 o 
 -17   3   6       15.26       24.02      7.27 o 
 -15   3   6      277.96      218.31      8.89 o 
 -13   3   6       35.40       29.02     12.12 o 
 -11   3   6        8.87        9.02     10.50 o 
  -9   3   6      388.48      395.78     12.93 o 
  -7   3   6      436.86      424.78     13.23 o 
  -5   3   6      158.31      153.83      8.44 o 
  -3   3   6       87.70      109.11     11.47 o 
  -1   3   6      137.41       94.46      6.92 o 
   1   3   6        0.76       -7.48      5.76 o 
   3   3   6       93.26       95.82     14.00 o 
   5   3   6       58.56       92.36     12.91 o 
   7   3   6      315.41      266.61     12.14 o 
   9   3   6      143.62      138.16     24.94 o 
  11   3   6      154.05      208.96     24.14 o 
  13   3   6       14.56       26.29     14.59 o 
  15   3   6        0.13      -14.88     12.19 o 
  17   3   6       62.10      130.74     22.66 o 
  19   3   6        0.13       -9.06     15.42 o 
 -20   4   6       24.05       31.70     12.34 o 
 -18   4   6        0.29        5.47     10.39 o 
 -16   4   6       99.11      141.02     17.13 o 
 -14   4   6      668.71      681.44     20.00 o 
 -12   4   6      142.59      140.77     12.64 o 
 -10   4   6      435.70      383.77     18.19 o 
  -8   4   6      158.92      164.86     38.23 o 
  -6   4   6      133.62      136.53     34.28 o 
  -4   4   6       58.47      112.27     13.73 o 
  -2   4   6      282.86      267.83     11.92 o 
   0   4   6       12.11        5.05      8.43 o 
   2   4   6       31.96       31.86     13.73 o 
   4   4   6       90.14      105.58     17.75 o 
   6   4   6       74.56       91.63     19.88 o 
   8   4   6        3.53       -0.79     13.71 o 
  10   4   6        0.11       13.26     14.71 o 
  12   4   6      513.74      461.61     40.05 o 
  -9   5   6        0.89      -11.55     11.80 o 
  -7   5   6        0.13       -8.28     11.45 o 
  -5   5   6       12.71       11.19     13.25 o 
  -3   5   6        5.21       -9.79     19.48 o 
  -1   5   6      123.60      160.27     22.90 o 
   1   5   6        0.54       -0.34     12.97 o 
 -31   1   7        6.08       -1.74     15.02 o 
 -29   1   7      108.39      210.98     24.19 o 
 -27   1   7       82.13      126.57     14.49 o 
 -25   1   7       79.58      111.35     13.65 o 
 -23   1   7      575.71      520.13     13.20 o 
 -21   1   7       26.02       33.78      7.76 o 
 -19   1   7     2225.91     2162.92     28.29 o 
 -17   1   7      330.01      324.03      7.94 o 
 -15   1   7      231.25      252.04      7.10 o 
 -13   1   7       32.79       60.51      5.20 o 
 -11   1   7      322.81      290.36      6.16 o 
  -9   1   7      151.67      181.03      5.31 o 
  -7   1   7      190.37      179.11      8.86 o 
  -5   1   7     2895.09     3051.00     79.16 o 
  -3   1   7      870.16      857.89     16.64 o 
  -1   1   7       34.70       41.01      7.32 o 
   1   1   7      427.67      420.26     11.51 o 
   3   1   7       13.11       26.71      7.00 o 
   5   1   7       14.81       22.07      7.08 o 
   7   1   7        0.33       -3.80      6.11 o 
   9   1   7      502.40      500.29     14.20 o 
  11   1   7       64.96      103.91     11.98 o 
  13   1   7      555.35      524.65     15.47 o 
  15   1   7      140.80      129.46      9.03 o 
  17   1   7        6.07       18.81     12.39 o 
  19   1   7       34.07       52.15     15.70 o 
  21   1   7       40.08       46.67     16.98 o 
  23   1   7       57.76       65.74     26.44 o 
 -30   2   7       33.18       26.86     12.17 o 
 -28   2   7       16.49       21.02     11.24 o 
 -26   2   7        1.09       -6.29      7.65 o 
 -24   2   7       11.08       14.19      8.38 o 
 -22   2   7       45.05       54.93      9.80 o 
 -20   2   7        2.77        8.46      7.03 o 
 -18   2   7        7.11        6.21      6.76 o 
 -16   2   7        1.82        0.37      5.96 o 
 -14   2   7      951.80      903.60     16.47 o 
 -12   2   7      283.33      277.83      7.47 o 
 -10   2   7        0.02       -1.24      5.27 o 
  -8   2   7       16.55       14.15      6.16 o 
  -6   2   7        0.24       -2.26      5.20 o 
  -4   2   7     1399.03     1326.78     29.53 o 
  -2   2   7      407.71      358.94     11.22 o 
   0   2   7      929.17      854.01     18.01 o 
   2   2   7        0.61       11.14      6.01 o 
   4   2   7      756.29      684.11     16.35 o 
   6   2   7       18.62       23.68      6.87 o 
   8   2   7       46.19       72.44     11.40 o 
  10   2   7      244.94      210.01     10.59 o 
  12   2   7      159.21      140.73     10.53 o 
  14   2   7      184.11      194.77     14.31 o 
  16   2   7      355.81      264.41     16.56 o 
  18   2   7        8.68       13.00     14.68 o 
  20   2   7        0.01      -11.13     12.91 o 
 -27   3   7        1.57       -1.43      9.84 o 
 -25   3   7        1.55       -4.95      8.81 o 
 -23   3   7      119.84      207.77     19.83 o 
 -21   3   7        3.02        7.89      9.78 o 
 -19   3   7        7.38       -5.00      8.60 o 
 -17   3   7        0.10       -2.15      8.02 o 
 -15   3   7       11.12        4.04     10.14 o 
 -13   3   7       39.60       41.49     13.21 o 
 -11   3   7      116.72      159.15     18.07 o 
  -9   3   7     2204.90     2157.27     34.47 o 
  -7   3   7      288.23      250.37     10.71 o 
  -5   3   7       18.55       23.23      8.57 o 
  -3   3   7      114.84       99.07      8.51 o 
  -1   3   7       28.30       31.19      8.91 o 
   1   3   7      159.73      143.71      8.53 o 
   3   3   7       32.46       59.68     10.37 o 
   5   3   7      613.72      529.15     15.52 o 
   7   3   7       75.13       89.90     13.77 o 
   9   3   7      226.97      186.61     11.26 o 
  11   3   7      154.72      225.78     25.79 o 
  13   3   7       11.54       11.50     14.86 o 
  15   3   7        0.79       -9.38     12.81 o 
  17   3   7       14.92       43.15     18.42 o 
 -20   4   7       24.62       11.13     14.29 o 
 -18   4   7        1.40       10.05     13.37 o 
 -16   4   7       27.85       44.51     15.74 o 
 -14   4   7      421.45      396.73     19.96 o 
 -12   4   7        0.04       -0.72     11.46 o 
 -10   4   7       42.97       55.62     14.72 o 
  -8   4   7      135.91      121.40     11.29 o 
  -6   4   7      234.94      199.57     13.42 o 
  -4   4   7        9.04       14.86      9.45 o 
  -2   4   7       97.31      133.46     15.09 o 
   0   4   7      259.00      195.60     10.71 o 
   2   4   7       10.19       -4.65     10.33 o 
   4   4   7       78.78      102.45     18.54 o 
   6   4   7       41.31       88.57     28.89 o 
   8   4   7       54.47       64.37     19.22 o 
  10   4   7        0.94        5.52     16.22 o 
 -32   0   8        5.58       -8.50     18.68 o 
 -30   0   8      143.15      210.33     34.73 o 
 -28   0   8      877.16      798.23     37.17 o 
 -26   0   8      336.87      298.29     22.61 o 
 -24   0   8     1488.47     1472.37     48.30 o 
 -22   0   8     2709.64     2527.44     59.43 o 
 -20   0   8      173.03      155.51      8.23 o 
 -18   0   8     1559.69     1498.72     24.36 o 
 -16   0   8        0.13       -7.52      5.14 o 
 -14   0   8       29.57       67.16     10.62 o 
 -12   0   8       15.83        9.52      5.09 o 
 -10   0   8      206.76      266.59      8.68 o 
  -8   0   8     4304.61     4669.83     54.28 o 
  -6   0   8      286.17      280.07     11.51 o 
  -4   0   8     3614.63     3742.22     57.31 o 
  -2   0   8       29.87       31.75     11.88 o 
   0   0   8      191.63      161.89     13.57 o 
   2   0   8      145.43      136.14      7.84 o 
   4   0   8     2130.45     2299.30     38.86 o 
   6   0   8     1382.66     1329.73     27.19 o 
   8   0   8       14.15       13.71      8.08 o 
  10   0   8       27.43       53.14     11.17 o 
  12   0   8       13.74        9.84      9.95 o 
  14   0   8       85.63      154.44     27.78 o 
  16   0   8        4.64       12.37     17.09 o 
  18   0   8      143.40      145.89     18.04 o 
 -31   1   8        0.01        5.16     14.09 o 
 -29   1   8       34.34       45.64     16.11 o 
 -27   1   8      181.14      256.26     24.59 o 
 -25   1   8       36.91       57.30     11.84 o 
 -23   1   8      335.56      325.14     10.77 o 
 -21   1   8       16.05       26.44     10.34 o 
 -19   1   8     2667.44     2552.11     32.16 o 
 -17   1   8      382.61      344.26      8.50 o 
 -15   1   8      382.89      350.90      7.45 o 
 -13   1   8       19.47       33.06      4.81 o 
 -11   1   8      684.21      658.63     10.94 o 
  -9   1   8      130.94      124.88      5.15 o 
  -7   1   8      306.47      299.64      9.94 o 
  -5   1   8     2346.98     2404.58     34.10 o 
  -3   1   8       45.52      100.27     23.08 o 
  -1   1   8     1252.95     1240.98     22.25 o 
   1   1   8      204.86      190.48      8.50 o 
   3   1   8        8.15       12.04      5.86 o 
   5   1   8       59.02       59.71      9.55 o 
   7   1   8       25.62       30.78      8.96 o 
   9   1   8      378.83      404.49     13.34 o 
  11   1   8       28.93       31.71      9.67 o 
  13   1   8        5.17        7.59      8.76 o 
  15   1   8      411.36      387.99     14.49 o 
  17   1   8       58.50       94.93     17.85 o 
  19   1   8        2.31        1.13     13.59 o 
  21   1   8       21.44        2.07     14.84 o 
 -30   2   8        1.23       -0.61     10.53 o 
 -28   2   8        1.83        0.35      9.90 o 
 -26   2   8       14.94       13.71      9.30 o 
 -24   2   8       74.88      107.33     12.65 o 
 -22   2   8       45.37       52.01      9.82 o 
 -20   2   8        0.32        0.08      7.26 o 
 -18   2   8      194.29      185.68      8.58 o 
 -16   2   8      144.69      138.74      8.88 o 
 -14   2   8      509.62      546.80     15.94 o 
 -12   2   8      508.69      486.17     13.41 o 
 -10   2   8       69.11      104.78     10.86 o 
  -8   2   8        2.95       12.52      6.46 o 
  -6   2   8       48.96       91.01     10.52 o 
  -4   2   8     1156.65     1130.64     22.83 o 
  -2   2   8      901.59      821.28     31.30 o 
   0   2   8      505.18      528.42     14.61 o 
   2   2   8      541.07      540.16     15.00 o 
   4   2   8        3.99        1.01      6.77 o 
   6   2   8       38.22       51.83      8.93 o 
   8   2   8        0.29      -10.90      7.26 o 
  10   2   8      165.21      154.40     20.85 o 
  12   2   8       70.96       89.17     13.86 o 
  14   2   8      108.42      149.02     36.32 o 
  16   2   8        6.71       -0.82     13.00 o 
  18   2   8       81.94      126.77     22.61 o 
 -25   3   8        1.49        7.53     11.21 o 
 -23   3   8       29.36       51.27     14.15 o 
 -21   3   8       51.79       42.90     12.61 o 
 -19   3   8        4.57        8.47      9.89 o 
 -17   3   8        1.69       -3.89      9.45 o 
 -15   3   8       17.58       20.81     12.52 o 
 -13   3   8      369.08      346.55     16.95 o 
 -11   3   8      111.51      169.56     28.72 o 
  -9   3   8      829.37      736.89     18.81 o 
  -7   3   8        5.79        1.78      8.02 o 
  -5   3   8      340.28      302.83     12.00 o 
  -3   3   8        0.20        0.52      7.52 o 
  -1   3   8       41.69       43.83     10.05 o 
   1   3   8        0.26       -1.88      6.85 o 
   3   3   8       99.92      124.69     18.38 o 
   5   3   8        0.11       -0.36      7.77 o 
   7   3   8        1.28       -7.87      8.39 o 
   9   3   8       15.69       10.71     14.23 o 
  11   3   8       17.59       11.31     13.99 o 
  13   3   8        1.73        2.68     14.43 o 
  15   3   8        2.39       -1.14     14.91 o 
 -20   4   8        0.15       15.08     15.11 o 
 -18   4   8      416.15      377.45     20.35 o 
 -16   4   8        8.33       17.41     14.03 o 
 -14   4   8      570.89      458.51     21.36 o 
 -12   4   8       40.45       77.47     17.83 o 
 -10   4   8        1.22        1.38     11.92 o 
  -8   4   8       42.08       37.29     14.65 o 
  -6   4   8       83.39      120.56     18.64 o 
  -4   4   8       51.56       59.50     12.58 o 
  -2   4   8        6.67        4.56      9.82 o 
   0   4   8        0.69      -10.02      8.52 o 
   2   4   8        8.34        2.47     12.13 o 
   4   4   8        0.20       -8.91     11.27 o 
   6   4   8       33.64       21.64     16.39 o 
   8   4   8       52.50       85.11     22.02 o 
 -31   1   9        3.50       12.58     15.11 o 
 -29   1   9       43.81       66.35     17.45 o 
 -27   1   9        9.05        1.56     10.04 o 
 -25   1   9      132.89      185.77     16.28 o 
 -23   1   9      732.27      688.63     15.59 o 
 -21   1   9       46.40       76.78     11.59 o 
 -19   1   9      290.31      300.68      9.95 o 
 -17   1   9      725.73      664.33     12.30 o 
 -15   1   9        9.38        4.61      4.48 o 
 -13   1   9        4.17       -1.45      3.89 o 
 -11   1   9       62.91       86.77      9.94 o 
  -9   1   9       86.00      110.29     10.80 o 
  -7   1   9       93.18       95.10      6.52 o 
  -5   1   9       23.71       56.04     14.64 o 
  -3   1   9     2410.03     2307.75     34.63 o 
  -1   1   9      269.54      231.57      9.88 o 
   1   1   9     1423.96     1396.00     42.46 o 
   3   1   9      592.88      580.35     15.68 o 
   5   1   9      319.88      305.65     11.83 o 
   7   1   9       35.09       47.89     14.92 o 
   9   1   9      365.19      342.66     12.96 o 
  11   1   9       80.54      138.21     18.18 o 
  13   1   9       20.89       21.32     10.53 o 
  15   1   9       88.16      148.83     16.54 o 
  17   1   9      130.07      157.67     32.20 o 
  19   1   9        1.78       -0.65     21.17 o 
 -28   2   9        2.26       -7.11      9.54 o 
 -26   2   9        7.76       13.11     10.00 o 
 -24   2   9        7.09       12.52      9.82 o 
 -22   2   9      244.31      230.60     11.97 o 
 -20   2   9      137.36      159.86     16.05 o 
 -18   2   9      980.14      935.07     22.48 o 
 -16   2   9        7.97       -0.68      8.52 o 
 -14   2   9     1029.99      997.70     26.87 o 
 -12   2   9      162.91      154.08      8.51 o 
 -10   2   9       11.88       10.02      7.16 o 
  -8   2   9     2149.98     2052.83     32.88 o 
  -6   2   9      242.49      214.49      9.86 o 
  -4   2   9      970.16      893.89     22.84 o 
  -2   2   9       11.58       18.75      7.78 o 
   0   2   9      344.28      306.42     11.75 o 
   2   2   9      127.74      116.85     26.36 o 
   4   2   9       21.88       34.33      8.87 o 
   6   2   9        0.04      -10.11      7.69 o 
   8   2   9       44.52       30.57     10.47 o 
  10   2   9      497.28      424.46     15.92 o 
  12   2   9       79.09       93.15     14.86 o 
  14   2   9      289.81      254.35     16.52 o 
  16   2   9        1.19       -5.77     13.97 o 
 -25   3   9       16.31       19.69     12.63 o 
 -23   3   9        0.18        7.62     11.26 o 
 -21   3   9       10.39       16.95     11.26 o 
 -19   3   9       31.86       65.49     15.54 o 
 -17   3   9        7.33        3.83     11.28 o 
 -15   3   9       50.76       88.63     16.91 o 
 -13   3   9     2545.60     2401.25     49.06 o 
 -11   3   9       84.76      144.79     18.86 o 
  -9   3   9     1232.41     1202.59     59.63 o 
  -7   3   9      144.74      124.55      8.95 o 
  -5   3   9       10.08       22.39     14.38 o 
  -3   3   9        1.74       -6.20      7.56 o 
  -1   3   9        3.24       -4.81      7.63 o 
   1   3   9      117.38      167.80     15.94 o 
   3   3   9       60.24       64.07     11.73 o 
   5   3   9      507.48      397.45     13.27 o 
   7   3   9        9.33        3.11      9.93 o 
   9   3   9        7.35        4.65     13.92 o 
  11   3   9       74.25       74.41     19.73 o 
  13   3   9        0.26       -6.94     13.69 o 
 -18   4   9      107.93      142.31     22.79 o 
 -16   4   9       24.34       29.19     16.11 o 
 -14   4   9        0.76      -12.16     12.97 o 
 -12   4   9      145.85      204.33     24.29 o 
 -10   4   9        8.90       -6.57     12.71 o 
  -8   4   9       14.87       24.82     14.41 o 
  -6   4   9        0.13       -7.06     10.93 o 
  -4   4   9       13.67       17.65     11.12 o 
  -2   4   9        2.41       -1.76      9.69 o 
   0   4   9        2.74       -4.77      9.00 o 
   2   4   9       31.62       31.39     14.97 o 
   4   4   9       44.65       84.39     16.50 o 
   6   4   9        0.33       -3.12     18.68 o 
 -30   0  10      142.24      158.21     19.63 o 
 -28   0  10       53.43       69.67     24.30 o 
 -26   0  10       26.43       76.92     24.00 o 
 -24   0  10      197.25      191.40     18.53 o 
 -22   0  10      104.98      140.35     22.31 o 
 -20   0  10       26.31       27.03      9.12 o 
 -18   0  10       42.64       27.61      8.01 o 
 -16   0  10      446.32      450.36     13.14 o 
 -14   0  10        9.40       13.49      8.23 o 
 -12   0  10      112.01      103.99      8.02 o 
 -10   0  10       19.71       29.10      9.54 o 
  -8   0  10      818.79      768.27     21.62 o 
  -6   0  10       10.71       21.61      8.95 o 
  -4   0  10      634.82      600.81     27.98 o 
  -2   0  10      320.35      311.11     20.57 o 
   0   0  10       83.59      164.72     25.44 o 
   2   0  10     2785.08     2722.88     72.00 o 
   4   0  10     1280.34     1231.97     44.47 o 
   6   0  10       37.41       56.05     19.58 o 
   8   0  10      115.46      173.97     27.68 o 
  10   0  10      109.53      209.59     31.21 o 
  12   0  10      137.27      149.42     18.09 o 
  14   0  10       20.58       23.25     19.23 o 
  16   0  10      208.60      187.92     20.92 o 
  18   0  10      145.77      205.22     35.38 o 
 -29   1  10       31.72       52.12     16.40 o 
 -27   1  10        3.16       -4.38      8.70 o 
 -25   1  10        8.92       13.97      9.65 o 
 -23   1  10      163.21      121.95      7.77 o 
 -21   1  10       69.62       85.22     12.48 o 
 -19   1  10      183.15      172.08      8.15 o 
 -17   1  10       61.27       93.77     10.06 o 
 -15   1  10      582.92      521.61     11.27 o 
 -13   1  10        2.41        4.62      5.96 o 
 -11   1  10       30.71       30.45      8.34 o 
  -9   1  10        1.60        1.16      6.28 o 
  -7   1  10       18.28       31.25      8.16 o 
  -5   1  10      345.76      343.14     12.15 o 
  -3   1  10     1762.20     1673.26     29.28 o 
  -1   1  10     1616.84     1496.95     34.23 o 
   1   1  10      424.13      385.42     13.46 o 
   3   1  10       15.82       29.84      9.36 o 
   5   1  10      118.27      135.83     13.10 o 
   7   1  10      479.61      443.49     14.92 o 
   9   1  10        1.73       -7.73      7.55 o 
  11   1  10       69.00      105.43     18.22 o 
  13   1  10       88.61      108.89     18.93 o 
  15   1  10      102.37      177.10     23.65 o 
  17   1  10        0.01      -19.68     17.94 o 
 -28   2  10       40.97       45.76     17.29 o 
 -26   2  10      113.54      147.77     15.73 o 
 -24   2  10       60.59       71.52     14.04 o 
 -22   2  10      563.86      509.52     17.44 o 
 -20   2  10       14.00       24.97     10.97 o 
 -18   2  10     1144.95     1089.23     24.89 o 
 -16   2  10      213.48      203.42     13.16 o 
 -14   2  10       71.53      123.29     17.24 o 
 -12   2  10     1292.63     1262.90     25.10 o 
 -10   2  10        1.34        6.13      8.12 o 
  -8   2  10     2680.98     2496.39     64.03 o 
  -6   2  10       21.87       23.90      9.66 o 
  -4   2  10     1072.46     1023.76     22.51 o 
  -2   2  10      349.23      269.91     11.59 o 
   0   2  10      124.65      140.34     22.07 o 
   2   2  10      232.13      177.43      9.80 o 
   4   2  10       29.65       42.38      9.52 o 
   6   2  10      190.19      143.55      9.94 o 
   8   2  10       46.17       54.83     13.06 o 
  10   2  10        4.12        9.79     10.66 o 
  12   2  10      150.67      220.31     20.41 o 
  14   2  10       29.17       36.79     16.56 o 
 -23   3  10        0.02       -6.23     10.72 o 
 -21   3  10       28.55       27.55     15.25 o 
 -19   3  10        2.98        2.30     11.96 o 
 -17   3  10        7.75        4.43     12.27 o 
 -15   3  10        7.47       26.22     13.85 o 
 -13   3  10      139.14      154.45     13.17 o 
 -11   3  10       65.34      102.84     18.12 o 
  -9   3  10      241.60      219.15     11.48 o 
  -7   3  10       84.03      112.75     14.28 o 
  -5   3  10      117.94      155.99     15.69 o 
  -3   3  10       21.89       32.98     10.44 o 
  -1   3  10        0.84       -3.68      8.15 o 
   1   3  10      109.16      188.91     17.16 o 
   3   3  10       15.91       58.89     11.96 o 
   5   3  10      204.39      172.52     11.87 o 
   7   3  10       17.36       23.63     12.76 o 
   9   3  10       73.56      124.85     23.17 o 
  11   3  10        2.35        0.67     14.59 o 
 -16   4  10       11.67        9.00     16.11 o 
 -14   4  10       55.94       48.58     17.80 o 
 -12   4  10        1.52      -16.42     11.75 o 
 -10   4  10       17.57       12.51     13.97 o 
  -8   4  10      144.91      165.09     34.16 o 
  -6   4  10       72.56      133.65     21.66 o 
  -4   4  10        5.05        7.63     11.07 o 
  -2   4  10        0.08       -3.77      9.92 o 
   0   4  10        2.00       -5.01     12.99 o 
   2   4  10       16.97       19.97     15.41 o 
 -29   1  11       12.18       31.80     24.10 o 
 -27   1  11        0.01        1.28     12.64 o 
 -25   1  11       39.71       66.86     16.09 o 
 -23   1  11       29.73       34.23     11.05 o 
 -21   1  11      569.02      503.89     16.21 o 
 -19   1  11       42.93       66.95     16.29 o 
 -17   1  11      488.88      418.08     12.17 o 
 -15   1  11       11.18        3.27      6.85 o 
 -13   1  11       34.56       26.46      8.61 o 
 -11   1  11       59.92       91.50     11.84 o 
  -9   1  11        6.83       -0.63      7.14 o 
  -7   1  11      608.70      617.44     17.06 o 
  -5   1  11       32.70       55.42     11.21 o 
  -3   1  11     1728.14     1702.57     30.85 o 
  -1   1  11        0.85       -4.26      7.49 o 
   1   1  11       38.95       92.29     20.81 o 
   3   1  11       88.79      128.56     18.46 o 
   5   1  11       20.29       26.47     14.19 o 
   7   1  11      274.27      250.89     15.57 o 
   9   1  11      225.92      190.20     14.25 o 
  11   1  11       68.71       92.64     18.54 o 
  13   1  11       20.40       30.84     15.08 o 
  15   1  11       12.93       23.93     16.16 o 
 -26   2  11      162.04      234.01     20.61 o 
 -24   2  11        8.13        6.64     10.41 o 
 -22   2  11        0.51        4.87     10.50 o 
 -20   2  11       10.43       20.19     11.04 o 
 -18   2  11      224.63      186.76     13.56 o 
 -16   2  11      253.63      232.83     14.55 o 
 -14   2  11        2.07       -1.65     11.09 o 
 -12   2  11        4.16       -2.86      7.98 o 
 -10   2  11       11.04        6.65      8.47 o 
  -8   2  11      532.34      488.93     15.93 o 
  -6   2  11      234.09      218.75     11.07 o 
  -4   2  11       59.09       66.75     11.96 o 
  -2   2  11       80.65      128.16     14.47 o 
   0   2  11        2.45       -5.83      7.50 o 
   2   2  11       23.16       32.46     14.10 o 
   4   2  11       44.47       45.83     11.73 o 
   6   2  11       13.72        3.61      9.70 o 
   8   2  11        9.90        4.78     11.09 o 
  10   2  11        6.99       10.00     11.17 o 
  12   2  11        0.62        7.58     11.80 o 
 -21   3  11        0.27       -5.82     12.73 o 
 -19   3  11       24.35       18.88     14.13 o 
 -17   3  11      340.68      302.14     28.75 o 
 -15   3  11       67.85      137.33     23.75 o 
 -13   3  11      584.28      527.17     22.28 o 
 -11   3  11      137.85      201.67     23.26 o 
  -9   3  11       22.50       26.04     11.05 o 
  -7   3  11      187.71      151.18     10.16 o 
  -5   3  11        1.42      -12.52      8.35 o 
  -3   3  11        3.94        0.10      9.26 o 
  -1   3  11       67.53       73.37     13.63 o 
   1   3  11       66.74       98.03     14.46 o 
   3   3  11        4.82        6.35      8.93 o 
   5   3  11        0.56       -6.82      9.99 o 
   7   3  11       14.43        0.98     12.55 o 
 -10   4  11        9.16       21.73     15.47 o 
  -8   4  11      244.37      211.83     31.73 o 
  -6   4  11        0.06       -2.32     13.79 o 
  -4   4  11        0.03       -8.88     10.00 o 
 -28   0  12       76.00      138.44     28.87 o 
 -26   0  12       47.30      114.39     27.23 o 
 -24   0  12       25.91       57.24     20.87 o 
 -22   0  12       42.83       27.76     15.45 o 
 -20   0  12      170.57      150.04     11.68 o 
 -18   0  12        7.10        7.21     10.82 o 
 -16   0  12     2142.01     2117.61     43.15 o 
 -14   0  12      349.68      328.67     16.02 o 
 -12   0  12      442.96      397.01     18.39 o 
 -10   0  12       12.52        5.35      9.88 o 
  -8   0  12        0.03       -8.28      8.09 o 
  -6   0  12        6.27       -1.49     13.27 o 
  -4   0  12       12.56       23.90     18.09 o 
  -2   0  12     4686.49     4769.48    113.05 o 
   0   0  12     1155.94     1029.93     42.39 o 
   2   0  12     3743.72     3603.64     94.31 o 
   4   0  12       27.07       40.50     20.47 o 
   6   0  12      172.22      150.31     18.29 o 
   8   0  12        6.81        4.42     17.54 o 
  10   0  12       10.96       14.31     19.43 o 
  12   0  12       15.78       19.23     21.76 o 
 -27   1  12       93.93      129.33     20.16 o 
 -25   1  12      198.04      194.05     14.14 o 
 -23   1  12       93.09      133.85     16.10 o 
 -21   1  12      378.15      360.97     14.49 o 
 -19   1  12        3.12        1.96      7.29 o 
 -17   1  12       32.78       23.83     10.29 o 
 -15   1  12      121.24      141.95     42.71 o 
 -13   1  12       50.72       74.64     12.28 o 
 -11   1  12        0.10       -7.72      7.14 o 
  -9   1  12      335.73      296.15     12.60 o 
  -7   1  12      959.32      882.89     21.71 o 
  -5   1  12        2.06        4.10      8.83 o 
  -3   1  12      542.81      477.73     16.07 o 
  -1   1  12      743.91      644.07     23.08 o 
   1   1  12        6.99       10.41     11.88 o 
   3   1  12       43.35      108.35     18.34 o 
   5   1  12      284.21      270.54     20.12 o 
   7   1  12      212.13      210.16     15.15 o 
   9   1  12        5.24       17.80     14.33 o 
  11   1  12        4.75        5.62     13.71 o 
 -26   2  12       40.23       40.80     14.04 o 
 -24   2  12        1.07        6.34     11.24 o 
 -22   2  12        5.13       -1.43     10.61 o 
 -20   2  12        8.14        3.55     12.44 o 
 -18   2  12       34.25       25.06     13.87 o 
 -16   2  12       85.79      116.23     18.57 o 
 -14   2  12       41.08       56.78     15.70 o 
 -12   2  12       68.25       91.29     13.54 o 
 -10   2  12      107.29      159.73     16.19 o 
  -8   2  12       80.60      151.28     15.99 o 
  -6   2  12       49.01       66.09     12.91 o 
  -4   2  12      118.42      149.27     29.15 o 
  -2   2  12        1.21        1.73      8.66 o 
   0   2  12       25.36       37.74     11.48 o 
   2   2  12       34.18       46.94     10.72 o 
   4   2  12       40.18       38.95     12.82 o 
   6   2  12       25.21       48.25     13.74 o 
   8   2  12       44.91       58.38     17.52 o 
 -19   3  12       62.71       88.93     19.10 o 
 -17   3  12       69.80       98.43     20.35 o 
 -15   3  12      239.11      191.39     16.07 o 
 -13   3  12      124.61      199.70     24.57 o 
 -11   3  12      304.77      292.87     17.74 o 
  -9   3  12        1.90       -8.49     11.84 o 
  -7   3  12       30.37       45.50     13.13 o 
  -5   3  12       17.77       24.21     11.92 o 
  -3   3  12        0.34       -1.69      9.65 o 
  -1   3  12        2.26        2.37     10.23 o 
   1   3  12        0.11        3.42     10.77 o 
   3   3  12       17.94        6.30     10.18 o 
 -25   1  13        3.42       -0.37     12.73 o 
 -23   1  13        2.95        5.30     10.54 o 
 -21   1  13       26.14       27.96     11.57 o 
 -19   1  13        8.42        2.02      8.97 o 
 -17   1  13       36.85       35.07     13.94 o 
 -15   1  13      199.45      170.49     10.63 o 
 -13   1  13        0.51      -10.55      7.92 o 
 -11   1  13      299.98      298.79     13.28 o 
  -9   1  13      146.42      148.45     21.73 o 
  -7   1  13      129.44      170.68     24.85 o 
  -5   1  13        7.48       -2.83      8.75 o 
  -3   1  13       35.54       53.62     12.24 o 
  -1   1  13      190.08      164.91     14.88 o 
   1   1  13        2.40        4.67     12.44 o 
   3   1  13      645.88      642.58     25.28 o 
   5   1  13      193.92      156.83     13.80 o 
   7   1  13      154.30      261.52     27.71 o 
   9   1  13        4.20       12.22     15.22 o 
 -22   2  13       34.22       18.83     14.70 o 
 -20   2  13      128.89      218.91     24.83 o 
 -18   2  13        0.62       -6.07     11.62 o 
 -16   2  13        2.74       -3.25     12.06 o 
 -14   2  13      149.84      231.79     27.16 o 
 -12   2  13       18.92       17.11     10.35 o 
 -10   2  13      103.19      183.00     17.70 o 
  -8   2  13       79.30      129.28     15.63 o 
  -6   2  13        0.85       -1.52      9.72 o 
  -4   2  13       69.97       75.72     13.26 o 
  -2   2  13        2.24       -0.56      8.64 o 
   0   2  13       26.45       45.55     12.12 o 
   2   2  13       10.83       18.13     12.63 o 
   4   2  13        4.98        6.39     13.89 o 
   6   2  13        0.01       -4.85     12.43 o 
 -17   3  13       35.81       31.37     16.96 o 
 -15   3  13       34.38       79.43     19.99 o 
 -13   3  13        6.63        9.53     15.08 o 
 -11   3  13       51.75       66.70     18.50 o 
  -9   3  13       12.75        0.40     13.49 o 
  -7   3  13        0.33      -12.63      9.89 o 
  -5   3  13        4.73        1.88     10.78 o 
  -3   3  13       20.26       26.50     12.73 o 
  -1   3  13       93.95      208.33     20.58 o 
 -22   0  14      196.90      182.41     20.47 o 
 -20   0  14      369.89      331.23     24.65 o 
 -18   0  14        6.02       -3.54     11.44 o 
 -16   0  14       81.42       92.91     17.40 o 
 -14   0  14      241.02      182.37     13.45 o 
 -12   0  14       48.91       77.97     16.77 o 
 -10   0  14       22.91        8.75     19.33 o 
  -8   0  14      119.96      123.33     17.44 o 
  -6   0  14      182.79      149.57     18.88 o 
  -4   0  14      127.71      174.41     31.21 o 
  -2   0  14      312.04      242.83     22.61 o 
   0   0  14      124.11      170.44     32.65 o 
   2   0  14       49.98      113.00     28.37 o 
   4   0  14      306.84      244.32     23.70 o 
   6   0  14       68.68       64.65     26.39 o 
 -23   1  14        1.17       15.06     14.38 o 
 -21   1  14       14.18       13.99     14.75 o 
 -19   1  14       14.56       14.76     13.17 o 
 -17   1  14       26.23       30.00     13.94 o 
 -15   1  14      174.99      179.91     15.77 o 
 -13   1  14        0.02       -4.26      9.78 o 
 -11   1  14       85.90      133.30     16.17 o 
  -9   1  14      379.16      334.06     14.74 o 
  -7   1  14        9.74       13.02      9.68 o 
  -5   1  14       45.93      106.17     14.99 o 
  -3   1  14       26.38       28.79     14.37 o 
  -1   1  14      107.20      195.80     46.21 o 
   1   1  14       79.14      114.87     20.35 o 
   3   1  14      546.97      461.76     22.29 o 
   5   1  14       21.24       18.49     15.38 o 
 -20   2  14        0.03       -5.59     13.70 o 
 -18   2  14        1.52      -10.71     12.65 o 
 -16   2  14       14.23       12.25     13.56 o 
 -14   2  14      129.86      216.50     25.47 o 
 -12   2  14        2.22        3.60     10.49 o 
 -10   2  14        0.97       11.61     10.79 o 
  -8   2  14       36.45       40.20     13.23 o 
  -6   2  14       32.02       55.94     13.89 o 
  -4   2  14        9.29        1.96     10.51 o 
  -2   2  14        2.82        2.93     10.69 o 
   0   2  14        0.89        8.70     13.42 o 
   2   2  14       57.71      109.36     21.08 o 
 -21   1  15       50.02       55.73     17.72 o 
 -19   1  15       39.09       49.27     16.18 o 
 -17   1  15       41.94       41.38     16.68 o 
 -15   1  15      263.50      246.55     13.35 o 
 -13   1  15        9.05       14.25     11.15 o 
 -11   1  15       33.81       32.31     12.74 o 
  -9   1  15       23.78       35.03     12.39 o 
  -7   1  15       12.94       27.18     11.73 o 
  -5   1  15        4.74        9.50     12.76 o 
  -3   1  15       11.50        6.61     12.70 o 
  -1   1  15       97.62      183.43     24.54 o 
   1   1  15       41.20       57.99     18.44 o 
 -14   2  15       91.36      156.69     23.75 o 
 -12   2  15        0.36       -5.03     10.48 o 
 -10   2  15      269.63      274.70     14.60 o 
  -8   2  15        7.27        7.47     11.09 o 
  -6   2  15       43.98       67.11     15.34 o 
 -16   0  16        3.17       21.91     14.40 o 
 -14   0  16      121.87      149.82     32.30 o 
 -12   0  16        1.14      -15.70     17.59 o 
 -10   0  16       47.13       76.03     26.14 o 
  -8   0  16      201.01      155.13     20.32 o 
  -6   0  16        4.07       -3.03     17.79 o 
  -4   0  16      319.84      281.14     26.63 o 
 -13   1  16       10.24       -3.49     10.90 o 
 -11   1  16        0.26       -6.05     10.54 o 
  -9   1  16      126.61      190.59     27.82 o 
  -7   1  16        1.67      -11.71     14.19 o 
                                                 
